# Supplementary material for: Interplay of SLC33A1-dependent and -independent Golgi sialic acid O-acetylation in CASD1 catalysis
Source: Nat Commun. 2026 Apr 1;17:3156. doi: 10.1038/s41467-026-71333-y (PMC13043746; doi:10.1038/s41467-026-71333-y)
Supplement: Supplementary file 3 — Supplementary Data 1 [file 41467_2026_71333_MOESM3_ESM.xlsx]

## Sheet: SLC33A1 constructs
Supplementary Data 1
Plasmids and primers used in this study. Restriction sites underlined; Mutation sites bold and underlined.
Primers for SLC33A1 constructs
Plasmid	Primer	Primers sequence (or other relevant information)
pcDNA3-Flag-SLC33A1-Myc	MG15	5’-GCTCGGGTACCATCACCCACCATCTCCCAC-3’
	MG16	5’-GACTCTCGAGATTGTTCCTTTTGCATTTCC-3’
	FLAG-HK-F	5´-AGCTTACCATGGACTACAAGGACGATGACGATAAGGTAC-3´
	FLAG-HK-R	5´-CTTATCGTCATCGTCCTTGTAGTCCATGGTA-3´
	MYC-F	5´-TCGAGGAACAAAAACTCATCTCAGAAGAGGATCTGAATTAAT-3´
	MYC-R	5´ CTAGATTAATTCAGATCCTCTTCTGAGATGAGTTTTTGTTCC 3´
pcDNA3-Flag-SLC33A1(A110P)-Myc	MG17	5’-GCTATACAGACCAACCTTTCTTCAGTTTTGTC-3’
	MG18	5’-GACAAAACTGAAGAAAGGTTGGTCTGTATAGC-3’
pcDNA3-Flag-SLC33A1(S113R)-Myc	MG19	5’-CAAGCTTTCTTCAGGTTTGTCTTTTGGCCCTTC-3’
	MG20	5’-GAAGGGCCAAAAGACAAACCTGAAGAAAGCTTG-3’
pcDNA3-Flag-SLC33A1(Y366*)	MG21	5’-GATTATCAGCAAATAGACTGCAGGTCCCCAGCC-3’
	MG22	5’-GGCTGGGGACCTGCAGTCTATTTGCTGATAATC-3’
pcDNA3-Flag-SLC33A1(G509S)-Myc	MG23	5’-CATGTGTTACAGCCCTGGATAGTTATTATGTGGAGTCC-3’
	MG24	5’-GGACTCCACATAATAACTATCCAGGGCTGTAACACATG-3’
pcDNA3-V5-SLC33A1-Myc	MH178	5´-AGCTTCGAATGGGTAAGCCTATCCCTAACCCTCTCCTCGGTCTCGATTCTACGGGTAC-3´
	MH179	5´-CCGTAGAATCGAGACCGAGGAGAGGGTTAGGGATAGGCTTACCCATTCGA- 3´

## Sheet: Sialyltransferase constructs
Supplementary Data 1
Plasmids and primers used in this study. Restriction sites underlined; Mutation sites bold and underlined.
PCR primers used for the generation of sialyltransferase constructs
Plasmid	Primer	Primers sequence (or other relevant information)
pcDNA3.1-zeo-V5-ST8SIA1		Baumann et al. (2015)* Used for the experiments shown in Fig. 1a,b
pcDNA3-V5-ST8SIA1		HindIII/NotI fragment from pcDNA3.1-zeo-V5-ST8SIA1 ligated into HindII/NotI sites of pcDNA3 (Invitrogen)
pcDNA-ST8SIA1-2A-B4GALNT1	LS58	5’-GATCGCGGCCGCATGAGCCCCTGCGGG-3’
	LS67	5’-CTCCACGTCGCCGGCCAGCTTCAGCAGGGCGTAGTTGGTGCACTGGGAAGTGGGCTGGAGTGAGGT-3’
	LS66	5’-CCTGCTGAAGCTGGCCGGCGACGTGGAGAGCAACCCCGGCCCCATGTGGCTGGGCCGCCGGGCCCTGTG-3’
	LS62	5’-GATCTCTAGATCACTGGGAGGTCATG-3’
pcDNA3-V5-ST8SIA6	MaA90	5’-GATCGGATCCCGGCCGGGGGGCGCACTG-3’
	MaA93	5’-GATCTCTAGATTAGGCGACTTCACATTTGC-3’
*Baumann A. M., et al. 9-O-Acetylation of sialic acids is catalysed by CASD1 via a covalent acetyl-enzyme intermediate. Nat. Commun. 6, 7673 (2015).

## Sheet: CASD1 contructs
Supplementary Data 1
Plasmids and primers used in this study. Restriction sites underlined; Mutation sites bold and underlined.
PCR primers used for the generation of CASD1 constructs
Plasmid	Primer	Primers sequence (or other relevant information)
pcDNA3-V5-CASD1-Myc		Baumann et al. (2015)*
pcDNA3-V5-CASD1(S94A)-Myc		Baumann et al. (2015)*
pcDNA3-Myc-CASD1	MaA146	5´-GCTCGGGATCCGCGGCTCTGGCCTACAACCTG-3´
	MaA147	5´-GCTCGCTCGAGTCAATGTTTTGATTTATCTTGAATGGATG-3´
	Myc7s	5´-AGCTTGGTACCATGGAACAAAAACTCATCTCAGAAGAGGATCTGG-3´
	Myc7as	5´-GATCCCAGATCCTCTTCTGAGATGAGTTTTTGTTCCATGGTACCA-3´
pcDNA3-Myc-CASD1(S94A)		Exchange of BamHI/EcoRI fragment of pcDNA3-Myc-CASD1 by BamHI/EcoRI fragment of pcDNA3-V5-CASD1(S94A)-Myc
pcDNA3-Myc-V5-CASD1	MH258	5’GATCCGGTAAGCCTATCCCTAACCCTCTCCTCGGTCTCGATTCTACGG-3’
	MH259	5’-GATCCCGTAGAATCGAGACCGAGGAGAGGGTTAGGGATAGGCTTACCG-3’
pcDNA3-Myc-V5-CASD1(S94A)		SacII/EcoRI fragment taken from pcDNA3-V5-CASD1(S94A)-Myc ligated into SacII/EcoRI sites of pcDNA3-Myc-V5-CASD1
Flanking Primers for the generation of the following CASD1 mutant constructs	LyB6	5'-TCCCCGCGGCTCTGGCCTACA-3'
	AMB46	5'-GCTCGTCTAGACTAATGTTTTGATTTATCTTGAATG-3'
pcDNA3-Myc-V5-CASD1(H446A) pcDNA3-Myc-V5-CASD1(S94A;H446A)	LyB7	5'-ATTTTGATTTATGCCATTTCTGGAGCA-3'
	LyB8	5'-TGCTCCAGAAATGGCATAAATCAAAAT3'
pcDNA3-Myc-V5-CASD1(Q714A) pcDNA3-Myc-V5-CASD1(S94A; Q714A)	LyB24	5'-ATTTATTTGCGCGTATCACATATGG-5'
	LyB25	5'-CCATATGTGATACGCGCAAATAAAT-3'
pcDNA3-Myc-V5-CASD1(R428A) pcDNA3-Myc-V5-CASD1(S94A; R428A)	LyB36	5'-AGTATTAAATGCAGAACAAACAG-3'
	LyB37	5'-CTGTTTGTTCTGCATTTAATACT-3'
pcDNA3-Myc-V5-CASD1(K435A) pcDNA3-Myc-V5-CASD1(S94A; K435A)	LyB30	5'-GACGAATGGGCAGGCTGG-3'
	LyB31	5'-CCAGCCTGCCCATTCGTC-3'
pcDNA3-Myc-V5-CASD1(R489A) pcDNA3-Myc-V5-CASD1(S94A; R489A)	LyB26	5'-TGGAATCTACGCAGTATGTCA-3'
	LyB27	5'-TGACATACTGCGTAGATTCCA-3'
pcDNA3-Myc-V5-CASD1(R496A) pcDNA3-Myc-V5-CASD1(S94A; R496A)	LyB32	5'-GTTTTATTTGCTCTCAATTTCCT-3'
	LyB33	5'-AGGAAATTGAGAGCAAATAAAAC-3'
pcDNA3-Myc-V5-CASD1(H446F) pcDNA3-Myc-V5-CASD1(S94A; H446F)	LyB10	5'-TTGATTTATTTCATTTCTGGAGCA-3'
	LyB11	5'-TGCTCCAGAAATGAAATAAATCAA-3'
pcDNA3-Myc-V5-CASD1(H446Y) pcDNA3-Myc-V5-CASD1(S94A; H446Y)	LyB12	5'-ATTTTGATTTATTACATTTCTGGAGC-3'
	LyB13	5'-GCTCCAGAAATGTAATAAATCAAAAT-3'
pcDNA3-Myc-V5-CASD1(H446S) pcDNA3-Myc-V5-CASD1(S94A; H446S)	LyB14	5'-TGATTTATTCCATTTCTGGAGC-3'
	LyB15	5'-GCTCCAGAAATGGAATAAATCA-3'
pcDNA3-Myc-V5-CASD1(H446Q) pcDNA3-Myc-V5-CASD1(S94A; H446Q)	LyB40	5'-TTTTGATTTATCAAATTTCTGGAG-3'
	LyB41	5'-CTCCAGAAATTTGATAAATCAAAA-3'
pcDNA3-Myc-V5-CASD1ΔLCD::FLAG (Flag-encoding sequence in lower case)	AMB47	5'-atcgtcatcgtccttgtagtccatTCCAAGAAATCTGCCACTTGAGAG-3'
	AMB48	5'-atggactacaaggacgatgacgatTCCTGTTGTCAACCTCGGC-3'
*Baumann A. M., et al. 9-O-Acetylation of sialic acids is catalysed by CASD1 via a covalent acetyl-enzyme intermediate. Nat. Commun. 6, 7673 (2015).

## Sheet: CRISPR oligonucleotides
Supplementary Data 1
Oligonucleotides used for the generation of gRNAs to target Slc33a1 in CHO cells by CRISPR/Cas9 genome editing.
Target exon	Target site (PAM site underlined)	Oligonucleotides used for the generation of gRNAs
Exon 1	5‘-CCCTACTTGGGGATGCCGGCGCC-3‘	5‘-CACCGGCGCCGGCATCCCCAAGTA-3‘
	3‘-GGGATGAACCCCTACGGCCGCGG-5‘	5‘-AAACTACTTGGGGATGCCGGCGCC-3‘
Exon 3	5‘-CCGCTGATTATCAGCAAGTACAC-3‘	5‘-CACCGTGTACTTGCTGATAATCAG-3‘
	3‘-GGCGACTAATAGTCGTTCATGTG-5‘	5‘-AAACCTGATTATCAGCAAGTACAC-3‘
Exon 5	5‘-AAGGTCAGCGATCCTCTTATTGG-3‘	5‘-CACCGAAGGTCAGCGATCCTCTTAT-3‘
	3‘-TTCCAGTCGCTAGGAGAATAACC-5‘	5‘-AAACATAAGAGGATCGCTGACCTTC-3‘
Guide sequences (bold) were cloned into the single gRNA scaffold of the BsbI digested backbone of pX330-U6-Chimeric_BBCBh-
hSpCas9 (Addgene plasmid # 42230, a gift from Feng Zhang)
