# Supplementary material for: Interplay of SLC33A1-dependent and -independent Golgi sialic acid O-acetylation in CASD1 catalysis
Source: Nat Commun. 2026 Apr 1;17:3156. doi: 10.1038/s41467-026-71333-y (PMC13043746; doi:10.1038/s41467-026-71333-y)
Supplement: Supplementary file 6 — Source Data [file 41467_2026_71333_MOESM6_ESM.xlsx]

## Sheet: Figure 2b
Figure 2b		Uncropped TLCs

## Sheet: Figure 2c
Figure 2c		Uncropped TLCs

## Sheet: Figure 2e
		WST-1 reduction
Figure 2e		Reported
																								2-way ANOVA
		CHO WT				ΔSlc33a1 Ex1				ΔSlc33a1 Ex3				ΔSlc33a1 Ex1-5				ΔCasd1
	24 h	0.098	0.071	0.082	0.107	0.061	0.044	0.048	0.057	0.055	0.038	0.064	0.078	0.063	0.041	0.067	0.074	0.089	0.071	0.082	0.081			Bonferroni's multiple comparisons test	Mean Diff,	95,00% CI of diff,	Significant?	Summary	Adjusted P Value
	48 h	0.34	0.305	0.25	0.315	0.196	0.204	0.164	0.219	0.189	0.187	0.193	0.286	0.185	0.197	0.201	0.234	0.246	0.318	0.217	0.274
	72 h	0.634	0.59	0.674	0.883	0.57	0.349	0.429	0.567	0.541	0.317	0.538	0.788	0.551	0.441	0.481	0.687	0.524	0.555	0.58	0.696			24 h
	96 h	1.848	1.431	1.934	1.883	1.134	0.926	1.454	1.52	1.399	0.898	1.84	2.031	1.44	1.125	1.794	1.828	1.337	1.276	1.508	1.55			WT vs. ΔSlc33a1 (Ex1)	0.037	-0,2792 to 0,3532	No	ns	>0,9999999
																								WT vs. ΔSlc33a1 (Ex3)	0.03075	-0,2855 to 0,3470	No	ns	>0,9999999
																								WT vs. ΔSlc33a1 (Ex1-5)	0.02825	-0,2880 to 0,3445	No	ns	>0,9999999
																								WT vs. ΔCasd1	0.00875	-0,3075 to 0,3250	No	ns	>0,9999999
																								48 h
																								WT vs. ΔSlc33a1 (Ex1)	0.1068	-0,2095 to 0,4230	No	ns	>0,9999999
																								WT vs. ΔSlc33a1 (Ex3)	0.08875	-0,2275 to 0,4050	No	ns	>0,9999999
																								WT vs. ΔSlc33a1 (Ex1-5)	0.09825	-0,2180 to 0,4145	No	ns	>0,9999999
																								WT vs. ΔCasd1	0.03875	-0,2775 to 0,3550	No	ns	>0,9999999
																								72 h
																								WT vs. ΔSlc33a1 (Ex1)	0.2165	-0,09973 to 0,5327	No	ns	0.331912
																								WT vs. ΔSlc33a1 (Ex3)	0.1493	-0,1670 to 0,4655	No	ns	0.915853
																								WT vs. ΔSlc33a1 (Ex1-5)	0.1553	-0,1610 to 0,4715	No	ns	0.844059
																								WT vs. ΔCasd1	0.1065	-0,2097 to 0,4227	No	ns	>0,9999999
																								96 h
																								WT vs. ΔSlc33a1 (Ex1)	0.5155	0,1993 to 0,8317	Yes	***	0.0003619
																								WT vs. ΔSlc33a1 (Ex3)	0.232	-0,08423 to 0,5482	No	ns	0.25474
																								WT vs. ΔSlc33a1 (Ex1-5)	0.2273	-0,08898 to 0,5435	No	ns	0.27659
																								WT vs. ΔCasd1	0.3563	0,04002 to 0,6725	Yes	*	0.0207638
																								Table Analyzed	WST-1 Assay
																								Two-way ANOVA	Ordinary
																								Alpha	0.05
																								Source of Variation	% of total variation	P value	P value summary	Significant?
																								Interaction	1.195	0.549544	ns	No
																								Row Factor	90.76	<0,0000001	****	Yes
																								Column Factor	1.424	0.0182722	*	Yes
																								ANOVA table	SS	DF	MS	F (DFn, DFd)	P value
																								Interaction	0.3266	12	0.02722	F (12, 60) = 0,9026	P=0,5495443
																								Row Factor	24.8	3	8.266	F (3, 60) = 274,1	P<0,0000001
																								Column Factor	0.3892	4	0.0973	F (4, 60) = 3,226	P=0,0182722
																								Residual	1.809	60	0.03016
																								Data summary
																								Number of columns (Column Factor)	5
																								Number of rows (Row Factor)	4
																								Number of values	80

## Sheet: Figure 2f
Figure 2f		Acetyl-CoA [µg/mg protein]								one-way ANOVA
		Reported								Tukey's multiple comparisons test	Mean Diff,	95,00% CI of diff,	Below threshold?	Summary	Adjusted P Value
CHO	WT	0.168	0.176	0.151	0.166	0.104	0.191			CHO-WT vs. CHO-ΔSlc33a1	0.0925	0,01949 to 0,1655	Yes	*	0.0129
	ΔSlc33a1 (Ex1-5 del)	0.314	0.313	0.292	0.217	0.187	0.188			CHO-WT vs. CHO-ΔCasd1	0.009667	-0,06334 to 0,08267	No	ns	0.9371
	ΔCasd1	0.16	0.179	0.119	0.13	0.167	0.259			CHO-ΔSlc33a1 vs. CHO-ΔCasd1	0.08283	0,009828 to 0,1558	Yes	*	0.0255
										Test details	Mean 1	Mean 2	Mean Diff,	SE of diff,	n1	n2	q	DF
										CHO-WT vs. CHO-ΔSlc33a1	0.2518	0.1593	0.0925	0.02811	6	6	4.654	15
										CHO-WT vs. CHO-ΔCasd1	0.169	0.1593	0.009667	0.02811	6	6	0.4864	15
										CHO-ΔSlc33a1 vs. CHO-ΔCasd1	0.2518	0.169	0.08283	0.02811	6	6	4.168	15
										ANOVA summary
										F	6.545
										P value	0.00904745
										P value summary	**
										Significant diff. among means (P < 0.05)?	Yes
										R squared	0.466
										Brown-Forsythe test
										F (DFn, DFd)	2,964 (2, 15)
										P value	0.0822563
										P value summary	ns
										Are SDs significantly different (P < 0.05)?	No
										Bartlett's test
										Bartlett's statistic (corrected)	2.143
										P value	0.342553
										P value summary	ns
										Are SDs significantly different (P < 0.05)?	No
										ANOVA table	SS	DF	MS	F (DFn, DFd)	P value
										Treatment (between columns)	0.03102	2	0.01551	F (2, 15) = 6,545	P=0,0090474520
										Residual (within columns)	0.03555	15	0.00237
										Total	0.06657	17
										Data summary
										Number of treatments (columns)	3
										Number of values (total)	18

## Sheet: Figure 3a
Figure 3a		Uncropped TLCs

## Sheet: Figure 3b
Figure 3b		% 9-O-Ac-GD3-positive cells
								one-way ANOVA
		Reported
	mock	0.415	0.293	0.086	0.375			Bonferroni's multiple comparisons test	Mean Diff,	95,00% CI of diff,	Significant?	Summary	Adjusted P Value	C-?
	+ ST8SIA1	0.481	0.154	0.109	0.356			+ ST8SIA1 + SLC33A1 WT vs. mock	24.28	19,38 to 29,19	Yes	****	1.4e-11	A	mock
	+ ST8SIA1 + Flag-SLC33A1-WT-Myc	21.2	20.7	24.6	31.8			+ ST8SIA1 + SLC33A1 WT vs. + ST8SIA1	24.3	19,40 to 29,20	Yes	****	1.4e-11	B	+ ST8SIA1
	+ ST8SIA1 + Flag-SLC33A1-A110P-Myc	1.99	1.69	2.56	4.74			+ ST8SIA1 + SLC33A1 WT vs. + ST8SIA1 + SLC33A1 A110P	21.83	16,93 to 26,73	Yes	****	1.04e-10	D	+ ST8SIA1 + SLC33A1 A110P
	+ ST8SIA1 + Flag-SLC33A1-Y366*	0.91	0.698	0.417	1.41			+ ST8SIA1 + SLC33A1 WT vs. + ST8SIA1 + SLC33A1 Y366*	23.72	18,81 to 28,62	Yes	****	2.2e-11	E	+ ST8SIA1 + SLC33A1 Y366*
	+ ST8SIA1 + Flag-SLC33A1-S113R-Myc	6.25	6.97	7.12	11.1			+ ST8SIA1 + SLC33A1 WT vs. + ST8SIA1 + SLC33A1 S113R	16.72	11,81 to 21,62	Yes	****	1.3261e-08	F	+ ST8SIA1 + SLC33A1 S113R
	+ ST8SIA1 + Flag-SLC33A1-G509S-Myc	12.2	12.6	13.7	17.8			+ ST8SIA1 + SLC33A1 WT vs. + ST8SIA1 + SLC33A1 G509S	10.5	5,596 to 15,40	Yes	****	2.09138e-05	G	+ ST8SIA1 + SLC33A1 G509S
								Test details	Mean 1	Mean 2	Mean Diff,	SE of diff,	n1	n2	t	DF
	Uncropped Western blot							+ ST8SIA1 + SLC33A1 WT vs. mock	24.58	0.2923	24.28	1.684	4	4	14.42	21
								+ ST8SIA1 + SLC33A1 WT vs. + ST8SIA1	24.58	0.275	24.3	1.684	4	4	14.43	21
								+ ST8SIA1 + SLC33A1 WT vs. + ST8SIA1 + SLC33A1 A110P	24.58	2.745	21.83	1.684	4	4	12.96	21
								+ ST8SIA1 + SLC33A1 WT vs. + ST8SIA1 + SLC33A1 Y366*	24.58	0.8588	23.72	1.684	4	4	14.08	21
								+ ST8SIA1 + SLC33A1 WT vs. + ST8SIA1 + SLC33A1 S113R	24.58	7.86	16.72	1.684	4	4	9.925	21
								+ ST8SIA1 + SLC33A1 WT vs. + ST8SIA1 + SLC33A1 G509S	24.58	14.08	10.5	1.684	4	4	6.235	21
								ANOVA summary
	anti-Flag							F	59.39
								P value	4e-12
								P value summary	****
								Significant diff. among means (P < 0.05)?	Yes
								R squared	0.9443
								Brown-Forsythe test
								F (DFn, DFd)	2,050 (6, 21)
								P value	0.103675
								P value summary	ns
								Are SDs significantly different (P < 0.05)?	No
	anti-Actin
								Bartlett's test
								Bartlett's statistic (corrected)	36.9
								P value	1.84306e-06
								P value summary	****
								Are SDs significantly different (P < 0.05)?	Yes
								ANOVA table	SS	DF	MS	F (DFn, DFd)	P value
								Treatment (between columns)	2021	6	336.9	F (6, 21) = 59,39	P=0,000000000004
								Residual (within columns)	119.1	21	5.673
								Total	2140	27
								Data summary
								Number of treatments (columns)	7
								Number of values (total)	28

## Sheet: Figure 4d
													2-way ANOVA
Figure 4d		% virolectin-positive cells											Bonferroni's multiple comparisons test	Mean Diff,	95,00% CI of diff,	Significant?	Summary	Adjusted P Value
		Reported
Genotype	Transfection	ICV				BCoV							BCoV versus ICV
CHO WT	mock	16.8	26	14.3	19.6	35.2	42	24	20.9	Fig. 4d		CHO WT	mock	11.35	6,362 to 16,34	Yes	****	3.771e-06		Fig. 4d
	+ ST8SIA6	55.1	60.6	56.7	56.1	66.2	69	65.2	60.5			CHO WT	+ ST8SIA6	8.1	3,112 to 13,09	Yes	***	0.000466338
	mock	0.149	0.18	0.06	0.147	0.388	0.295	0.111	0.274			CHO-ΔSlc33a1	mock	0.133	-4,855 to 5,121	No	ns	>0,9999999999
CHO-ΔSlc33a1	+ ST8SIA6	34.2	42.6	28.8	37.4	18.4	27	17.2	16.5	Fig. 4f		CHO-ΔSlc33a1	+ ST8SIA6	-15.98	-20,96 to -10,99	Yes	****	8.7e-09		Fig. 4f
	+ ST8SIA6 + SLC33A1	30.7	34.7	26.8	32.1	30	32.9	29.5	29.2			CHO-ΔSlc33a1	+ ST8SIA6 + SLC33A1	-0.675	-5,663 to 4,313	No	ns	>0,9999999999
	mock	0.075	0.137	0.153	0.044	0.097	0.298	0.429	0.264			CHO-ΔCasd1	mock	0.1698	-4,818 to 5,158	No	ns	>0,9999999999
CHO-ΔCasd1	+ ST8SIA6	0.045	0.078	0.36	0.09	0.149	0.168	0.754	0.216	Fig. 4h		CHO-ΔCasd1	+ ST8SIA6	0.1785	-4,810 to 5,167	No	ns	>0,9999999999		Fig. 4h
	+ ST8SIA6 + CASD1	37.9	40.9	38.1	38.9	42.7	42.6	41.7	43.8			CHO-ΔCasd1	+ ST8SIA6 + CASD1	3.75	-1,238 to 8,738	No	ns	0.269319
Data are from four independent experiments, each including all genotypes and transfection conditions.
Statistical analysis was therefore performed on the combined dataset using two-way ANOVA.													Test details	Mean 1	Mean 2	Mean Diff,	SE of diff,	N1	N2	t	DF
For clarity of presentation, genotypes are displayed in separate subfigures (4d, f, h).
													BCoV versus ICV
												CHO WT	mock	30.53	19.18	11.35	1.664	4	4	6.819	24	Fig. 4d
												CHO WT	+ ST8SIA6	65.23	57.13	8.1	1.664	4	4	4.867	24
												CHO-ΔSlc33a1	mock	0.267	0.134	0.133	1.664	4	4	0.07991	24
												CHO-ΔSlc33a1	+ ST8SIA6	19.78	35.75	-15.98	1.664	4	4	9.598	24	Fig. 4f
												CHO-ΔSlc33a1	+ ST8SIA6 + SLC33A1	30.4	31.08	-0.675	1.664	4	4	0.4056	24
												CHO-ΔCasd1	mock	0.272	0.1022	0.1698	1.664	4	4	0.102	24
												CHO-ΔCasd1	+ ST8SIA6	0.3217	0.1432	0.1785	1.664	4	4	0.1072	24	Fig. 4h
												CHO-ΔCasd1	+ ST8SIA6 + CASD1	42.7	38.95	3.75	1.664	4	4	2.253	24
												Table Analyzed	BCoV versus ICV
												Two-way RM ANOVA	Matching: Across row
												Assume sphericity?	Yes
												Alpha	0.05
												Source of Variation	% of total variation	P value	P value summary	Significant?
												Row Factor x Time	3.167	2.6e-09	****	Yes
												Row Factor	94.57	<0,0000000001	****	Yes
												Time	0.04273	0.148308	ns	No
												Subject	1.757	0.000842659	***	Yes
												ANOVA table	SS	DF	MS	F (DFn, DFd)	P value
												Row Factor x Time	916.1	7	130.9	F (7, 24) = 23,62	P=0,0000000026
												Row Factor	27353	7	3908	F (7, 24) = 184,5	P<0,0000000001
												Time	12.36	1	12.36	F (1, 24) = 2,231	P=0,1483083622
												Subject	508.2	24	21.18	F (24, 24) = 3,822	P=0,0008426593
												Residual	133	24	5.54
												Difference between column means
												Mean of BCoV	23.69
												Mean of InfC	22.81
												Difference between means	0.8789
												SE of difference	0.5884
												95% CI of difference	-0,3356 to 2,093
												Data summary
												Number of columns (Time)	2
												Number of rows (Row Factor)	8
												Number of subjects (Subject)	32
												Number of missing values	0

## Sheet: Figure 4f
													2-way ANOVA
Figure 4f		% virolectin-positive cells											Bonferroni's multiple comparisons test	Mean Diff,	95,00% CI of diff,	Significant?	Summary	Adjusted P Value
		Reported
Genotype	Transfection	ICV				BCoV							BCoV versus ICV
CHO WT	mock	16.8	26	14.3	19.6	35.2	42	24	20.9	Fig. 4d		CHO WT	mock	11.35	6,362 to 16,34	Yes	****	3.771e-06		Fig. 4d
	+ ST8SIA6	55.1	60.6	56.7	56.1	66.2	69	65.2	60.5			CHO WT	+ ST8SIA6	8.1	3,112 to 13,09	Yes	***	0.000466338
	mock	0.149	0.18	0.06	0.147	0.388	0.295	0.111	0.274			CHO-ΔSlc33a1	mock	0.133	-4,855 to 5,121	No	ns	>0,9999999999
CHO-ΔSlc33a1	+ ST8SIA6	34.2	42.6	28.8	37.4	18.4	27	17.2	16.5	Fig. 4f		CHO-ΔSlc33a1	+ ST8SIA6	-15.98	-20,96 to -10,99	Yes	****	8.7e-09		Fig. 4f
	+ ST8SIA6 + SLC33A1	30.7	34.7	26.8	32.1	30	32.9	29.5	29.2			CHO-ΔSlc33a1	+ ST8SIA6 + SLC33A1	-0.675	-5,663 to 4,313	No	ns	>0,9999999999
	mock	0.075	0.137	0.153	0.044	0.097	0.298	0.429	0.264			CHO-ΔCasd1	mock	0.1698	-4,818 to 5,158	No	ns	>0,9999999999
CHO-ΔCasd1	+ ST8SIA6	0.045	0.078	0.36	0.09	0.149	0.168	0.754	0.216	Fig. 4h		CHO-ΔCasd1	+ ST8SIA6	0.1785	-4,810 to 5,167	No	ns	>0,9999999999		Fig. 4h
	+ ST8SIA6 + CASD1	37.9	40.9	38.1	38.9	42.7	42.6	41.7	43.8			CHO-ΔCasd1	+ ST8SIA6 + CASD1	3.75	-1,238 to 8,738	No	ns	0.269319
Data are from four independent experiments, each including all genotypes and transfection conditions.
Statistical analysis was therefore performed on the combined dataset using two-way ANOVA.													Test details	Mean 1	Mean 2	Mean Diff,	SE of diff,	N1	N2	t	DF
For clarity of presentation, genotypes are displayed in separate subfigures.
													BCoV versus ICV
												CHO WT	mock	30.53	19.18	11.35	1.664	4	4	6.819	24	Fig. 4d
												CHO WT	+ ST8SIA6	65.23	57.13	8.1	1.664	4	4	4.867	24
												CHO-ΔSlc33a1	mock	0.267	0.134	0.133	1.664	4	4	0.07991	24
												CHO-ΔSlc33a1	+ ST8SIA6	19.78	35.75	-15.98	1.664	4	4	9.598	24	Fig. 4f
												CHO-ΔSlc33a1	+ ST8SIA6 + SLC33A1	30.4	31.08	-0.675	1.664	4	4	0.4056	24
												CHO-ΔCasd1	mock	0.272	0.1022	0.1698	1.664	4	4	0.102	24
												CHO-ΔCasd1	+ ST8SIA6	0.3217	0.1432	0.1785	1.664	4	4	0.1072	24	Fig. 4h
												CHO-ΔCasd1	+ ST8SIA6 + CASD1	42.7	38.95	3.75	1.664	4	4	2.253	24
												Table Analyzed	BCoV versus ICV
												Two-way RM ANOVA	Matching: Across row
												Assume sphericity?	Yes
												Alpha	0.05
												Source of Variation	% of total variation	P value	P value summary	Significant?
												Row Factor x Time	3.167	2.6e-09	****	Yes
												Row Factor	94.57	<0,0000000001	****	Yes
												Time	0.04273	0.148308	ns	No
												Subject	1.757	0.000842659	***	Yes
												ANOVA table	SS	DF	MS	F (DFn, DFd)	P value
												Row Factor x Time	916.1	7	130.9	F (7, 24) = 23,62	P=0,0000000026
												Row Factor	27353	7	3908	F (7, 24) = 184,5	P<0,0000000001
												Time	12.36	1	12.36	F (1, 24) = 2,231	P=0,1483083622
												Subject	508.2	24	21.18	F (24, 24) = 3,822	P=0,0008426593
												Residual	133	24	5.54
												Difference between column means
												Mean of BCoV	23.69
												Mean of InfC	22.81
												Difference between means	0.8789
												SE of difference	0.5884
												95% CI of difference	-0,3356 to 2,093
												Data summary
												Number of columns (Time)	2
												Number of rows (Row Factor)	8
												Number of subjects (Subject)	32
												Number of missing values	0

## Sheet: Figure 4h
													2-way ANOVA
Figure 4h		% virolectin-positive cells											Bonferroni's multiple comparisons test	Mean Diff,	95,00% CI of diff,	Significant?	Summary	Adjusted P Value
		Reported
Genotype	Transfection	ICV				BCoV							BCoV versus ICV
CHO WT	mock	16.8	26	14.3	19.6	35.2	42	24	20.9	Fig. 4d		CHO WT	mock	11.35	6,362 to 16,34	Yes	****	3.771e-06		Fig. 4d
	+ ST8SIA6	55.1	60.6	56.7	56.1	66.2	69	65.2	60.5			CHO WT	+ ST8SIA6	8.1	3,112 to 13,09	Yes	***	0.000466338
	mock	0.149	0.18	0.06	0.147	0.388	0.295	0.111	0.274			CHO-ΔSlc33a1	mock	0.133	-4,855 to 5,121	No	ns	>0,9999999999
CHO-ΔSlc33a1	+ ST8SIA6	34.2	42.6	28.8	37.4	18.4	27	17.2	16.5	Fig. 4f		CHO-ΔSlc33a1	+ ST8SIA6	-15.98	-20,96 to -10,99	Yes	****	8.7e-09		Fig. 4f
	+ ST8SIA6 + SLC33A1	30.7	34.7	26.8	32.1	30	32.9	29.5	29.2			CHO-ΔSlc33a1	+ ST8SIA6 + SLC33A1	-0.675	-5,663 to 4,313	No	ns	>0,9999999999
	mock	0.075	0.137	0.153	0.044	0.097	0.298	0.429	0.264			CHO-ΔCasd1	mock	0.1698	-4,818 to 5,158	No	ns	>0,9999999999
CHO-ΔCasd1	+ ST8SIA6	0.045	0.078	0.36	0.09	0.149	0.168	0.754	0.216	Fig. 4h		CHO-ΔCasd1	+ ST8SIA6	0.1785	-4,810 to 5,167	No	ns	>0,9999999999		Fig. 4h
	+ ST8SIA6 + CASD1	37.9	40.9	38.1	38.9	42.7	42.6	41.7	43.8			CHO-ΔCasd1	+ ST8SIA6 + CASD1	3.75	-1,238 to 8,738	No	ns	0.269319
Data are from four independent experiments, each including all genotypes and transfection conditions.
Statistical analysis was therefore performed on the combined dataset using two-way ANOVA.													Test details	Mean 1	Mean 2	Mean Diff,	SE of diff,	N1	N2	t	DF
For clarity of presentation, genotypes are displayed in separate subfigures.
													BCoV versus ICV
												CHO WT	mock	30.53	19.18	11.35	1.664	4	4	6.819	24	Fig. 4d
												CHO WT	+ ST8SIA6	65.23	57.13	8.1	1.664	4	4	4.867	24
												CHO-ΔSlc33a1	mock	0.267	0.134	0.133	1.664	4	4	0.07991	24
												CHO-ΔSlc33a1	+ ST8SIA6	19.78	35.75	-15.98	1.664	4	4	9.598	24	Fig. 4f
												CHO-ΔSlc33a1	+ ST8SIA6 + SLC33A1	30.4	31.08	-0.675	1.664	4	4	0.4056	24
												CHO-ΔCasd1	mock	0.272	0.1022	0.1698	1.664	4	4	0.102	24
												CHO-ΔCasd1	+ ST8SIA6	0.3217	0.1432	0.1785	1.664	4	4	0.1072	24	Fig. 4h
												CHO-ΔCasd1	+ ST8SIA6 + CASD1	42.7	38.95	3.75	1.664	4	4	2.253	24
												Table Analyzed	BCoV versus ICV
												Two-way RM ANOVA	Matching: Across row
												Assume sphericity?	Yes
												Alpha	0.05
												Source of Variation	% of total variation	P value	P value summary	Significant?
												Row Factor x Time	3.167	2.6e-09	****	Yes
												Row Factor	94.57	<0,0000000001	****	Yes
												Time	0.04273	0.148308	ns	No
												Subject	1.757	0.000842659	***	Yes
												ANOVA table	SS	DF	MS	F (DFn, DFd)	P value
												Row Factor x Time	916.1	7	130.9	F (7, 24) = 23,62	P=0,0000000026
												Row Factor	27353	7	3908	F (7, 24) = 184,5	P<0,0000000001
												Time	12.36	1	12.36	F (1, 24) = 2,231	P=0,1483083622
												Subject	508.2	24	21.18	F (24, 24) = 3,822	P=0,0008426593
												Residual	133	24	5.54
												Difference between column means
												Mean of BCoV	23.69
												Mean of InfC	22.81
												Difference between means	0.8789
												SE of difference	0.5884
												95% CI of difference	-0,3356 to 2,093
												Data summary
												Number of columns (Time)	2
												Number of rows (Row Factor)	8
												Number of subjects (Subject)	32
												Number of missing values	0

## Sheet: Figure 5d
Figure 5d		Uncropped TLCs with ganglioside standards
		The 9-O-Ac-GD3 standard has been generated by in vitro 9-O-acetylation of GD3.
		The batch used in this experiments contains substantial amounts of non-O-acetylated GD3.

[truncated: 5 more sheets: Figure 6f, Figure 6g, Supplementary Fig. 6, Supplementary Fig. 11, Supplementary Fig. 19]
